# Supplementary material for: Dissociable mesolimbic dopamine circuits control responding triggered by alcohol-predictive discrete cues and contexts
Source: Nat Commun. 2020 Jul 28;11:3764. doi: 10.1038/s41467-020-17543-4 (PMC7534644; doi:10.1038/s41467-020-17543-4)
Supplement: Supplementary file 5 — Source Data [file 41467_2020_17543_MOESM5_ESM.xlsx]

## Sheet: Exp. 1 Alcohol Consumption 
Experiment 1 home-cage alcohol consumption (ethanol g/kg; supplementary figure 1a)
Alcohol consumption (supplementary figure 1a)
				Session
Group	CS	NS	ID	1	2	3	4	5	6	7	8	9	10	11	12
CS/NS	Noise	Click	20	0.675497	1.94718	1.84615	1.78686	4.39886	2.81965	4.35449	2.0813	3.99345	2.14319	3.76591	2.23624
	Click	Noise	10	2.61953	4.34286	5.46765	4.03949	5.17284	2.85553	4.12487	2.95263	3.93349	3.08341	2.36046	2.72242
	Noise	Click	12	5.17103	3.47391	4.18306	2.93989	4.69451	3.02516	4.69997	4.59533	6.14743	5.23748	6.12155	5.63022
	Click	Noise	23	2.15674	4.60952	1.97179	3.21817	5.08969	4.65412	4.38239	4.20343	2.92294	2.66931	2.73299	2.70878
	Noise	Click	15	2.63043	3.28059	1.54797	0.528497	2.05685	1.8961	1.93192	4.76841	1.87895	1.92501	2.31319	3.02572
CS/NoNS	Noise		4	2.48519	5.57969	4.9016	3.68776	2.86392	2.22311	3.18601	3.03187	4.021	3.28353	3.27265	4.55366
	Click		17	1.20563	2.32826	1.21542	2.57383	3.45744	1.29823	2.00955	1.91048	2.47322	2.14821	2.75484	2.16809
	Noise		14	3.99651	2.53752	0.936469	2.23284	2.38845	2.21263	1.93811	2.7853	1.60658	2.01906	2.74841	3.6
	Click		11	2.38678	3.89898	5.65398	3.41395	5.29297	4.53688	4.88917	3.82596	4.89783	4.42141	4.13233	4.13024
	Noise		3	0.393902	0.360118	0.511147	3.07805	2.51913	3.64996	3.73891	2.22862	1.95881	2.091	2.15285	2.22871
	Click		13	0.810727	3.29961	4.52168	2.625	2.67379	0.367127	2.06272	1.29069	2.66238	3.81421	3.10959	3.20144
CS/NS	Click		7	2.08994	4.93055	2.73246	4.68899	3.66903	2.59391	3.67457	3.69202	3.89142	2.36854	2.64481	2.14028
	Noise		2	0.569559	1.85347	4.38913	3.95388	4.30685	3.00957	3.90403	2.80494	4.18553	2.58464	5.05944	3.43
	Click		1	2.05664	2.79138	3.88388	3.47391	4.27148	4.4293	4.58116	2.4108	4.59551	3.19901	5.024	4.05134
	Noise		8	3.27606	2.41475	1.42326	2.34597	1.7	2.39035	1.86246	1.94979	2.17368	2.54316	2.52646	1.93462
	Click		9	3.12535	4.96468	2.91776	2.39439	3.83356	3.37538	3.18615	4.15406	5.24847	3.80275	5.50541	3.94303
CS/NoNS	Click	Noise	22	2.16557	5.06056	3.45843	4.54128	4.40514	3.61113	4.72724	3.99059	4.76646	3.62872	4.83662	3.92801
	Noise	Click	28	4.4368	2.7165	3.11799	2.04062	3.84634	2.36858	3.58753	2.40809	2.41732	1.5911	2.73402	1.78008
	Click	Noise	25	0.13129	1.74653	3.24215	1.22775	2.36649	1.23309	2.54935	2.44552	3.12723	1.21769	4.07227	3.37052
	Noise	Click	26	3.75275	4.99231	3.28731	4.20199	5.0646	3.00428	4.69311	5.0599	5.12565	5.21205	4.90015	3.82046
	Click	Noise	24	3.75912	0.232111	0.301385	0.0736241	2.37567	1.04795	1.97309	1.38439	1.41282	2.06981	2.16113	1.61011
	Noise	Click	27	0.351368	0.311549	0.388448	0.294851	0.469519	0.464855	3.3279	3.22962	2.19178	2.88601	3.51411	3.19512

## Sheet: Exp. 1 Training
Experiment 1 Port entries during training (Supplementary Figure 2a, 3a, and 4a)
PreCS port entries (supplementary figure 2a)
				Alcohol Context													Neutral Context													Alcohol consumption (g/kg; supplementary figure 4a)
				Session													Session													Session
Group	CS+	NS	ID	1	2	3	4	5	6	7	8	9	10	11	12		1	2	3	4	5	6	7	8	9	10	11	12		1	12
CS/NS	Noise	Click	20	0	6	0	0	2	1	0	3	0	0	1	0		1	0	1	0	0	2	0	1	0	0	3	5		0.914214	0.87494
	Click	Noise	10	2	1	0	2	3	2	0	4	2	3	6	2		2	1	1	0	5	0	0	2	0	0	0	1		0.91194	0.821973
	Noise	Click	12	1	5	0	12	6	0	2	8	0	12	2	4		6	7	0	7	1	3	0	1	1	0	2	0		0.9165	0.798693
	Click	Noise	23	0	4	3	3	10	3	2	1	9	5	7	4		3	4	2	6	2	0	1	0	2	0	0	4		0.914214	0.809272
	Noise	Click	15	1	1	1	3	0	4	2	2	1	0	1	5		0	0	0	0	0	0	0	0	0	0	0	1		0.902956	0.846651
CS/NoNS	Noise		4	3	0	8	4	4	4	2	0	0	0	3	3		0	1	1	1	0	2	0	0	0	6	0	0		0.870784	0.771789
	Click		17	0	0	0	0	0	0	0	0	0	0	0	1		2	1	0	0	0	0	0	0	0	0	0	0		0.88125	0.814667
	Noise		14	0	1	0	5	0	1	1	1	0	0	1	1		3	1	4	0	0	0	0	0	0	0	0	0		0.85058	0.790086
	Click		11	4	11	3	4	4	1	4	0	1	3	1	8		0	0	0	1	0	2	0	1	1	0	0	0		0.879137	0.818304
	Noise		3	0	3	2	8	2	5	7	0	4	1	4	18		10	3	2	0	9	2	4	1	1	0	2	0		0.9776	0.866667
	Click		13	1	0	7	3	5	8	10	1	2	5	4	2		0	1	0	3	1	0	0	1	0	0	0	0		1.00992	0.937596
CS/NS	Click		7	5	1	3	4	1	1	3	0	0	10	4	0		1	0	0	0	2	2	0	0	0	4	1	0		0.866667	0.807489
	Noise		2	16	2	7	8	5	8	0	5	3	0	0	0		12	5	1	3	0	0	1	0	6	0	4	0		0.860563	0.76375
	Click		1	2	3	4	3	2	5	4	0	0	2	1	1		3	8	6	0	0	2	0	0	6	3	0	0		0.967282	0.894146
	Noise		8	2	3	8	4	4	10	4	4	2	2	0	6		1	1	7	3	2	0	0	0	0	3	1	0		0.925758	0.854545
	Click		9	4	0	1	2	1	3	0	0	0	5	2	2		2	0	0	0	1	0	0	0	0	1	0	0		0.932824	0.887651
CS/NoNS	Click	Noise	22	2	3	0	0	1	0	1	0	0	6	0	0		2	1	0	0	0	2	1	0	0	0	0	0		0.905185	0.809272
	Noise	Click	28	0	4	0	8	2	1	3	4	0	0	2	0		6	3	7	1	0	2	1	1	1	0	7	2		0.883373	0.776695
	Click	Noise	25	0	3	2	0	6	0	4	2	0	2	1	9		1	1	0	5	0	1	2	0	0	3	0	0		0.836986	0.776695
	Noise	Click	26	2	0	1	0	8	10	5	6	3	1	0	0		2	0	0	0	2	0	0	0	0	0	0	0		0.852558	0.775053
	Click	Noise	24	1	0	0	0	0	1	0	0	1	3	1	0		0	0	0	1	0	2	1	2	6	1	0	0		0.964737	0.848611
	Noise	Click	27	4	1	1	9	1	3	3	3	1	2	1	2		0	2	0	0	5	2	0	0	0	0	0	0		0.952208	0.86872
CS port entries (supplementary figure 2a)
				Alcohol Context													Neutral Context
				Session													Session
Group	CS	NS	ID	1	2	3	4	5	6	7	8	9	10	11	12		1	2	3	4	5	6	7	8	9	10	11	12
CS/NS	Noise	Click	20	6	0	3	11	17	16	8	29	1	20	9	43		2	0	1	0	7	5	5	0	5	13	2	3
	Click	Noise	10	3	1	10	15	9	12	15	27	37	33	34	22		3	0	0	2	1	1	3	2	8	0	0	0
	Noise	Click	12	0	20	34	61	82	40	43	71	67	84	73	83		0	2	3	6	10	1	10	5	0	0	6	2
	Click	Noise	23	7	13	16	33	40	40	33	20	17	18	15	15		0	2	6	2	1	1	9	2	1	2	1	1
	Noise	Click	15	1	6	1	12	8	14	19	25	35	29	41	48		1	0	3	0	0	0	3	1	0	0	7	5
CS/NoNS	Noise		4	7	13	41	62	61	42	26	51	35	35	37	25		0	0	1	2	3	2	0	1	3	0	1	1
	Click		17	4	1	0	1	3	4	10	5	12	7	5	21		0	3	3	0	0	0	1	0	1	0	0	1
	Noise		14	5	6	34	22	27	23	22	23	26	20	17	16		0	2	2	0	1	4	0	0	2	0	0	0
	Click		11	2	4	5	17	36	45	41	49	55	31	34	26		1	0	0	0	0	2	4	0	0	1	1	0
	Noise		3	0	3	2	6	7	28	37	42	34	34	28	51		0	4	0	2	3	1	1	3	0	3	0	0
	Click		13	7	0	1	6	11	21	27	25	27	37	43	35		1	0	3	0	0	4	0	0	0	0	1	2
CS/NS	Click		7	0	11	17	14	6	18	52	7	18	52	39	38		2	2	2	0	0	4	0	1	1	1	0	1
	Noise		2	3	3	7	14	39	38	22	33	27	22	25	23		2	3	8	3	3	2	8	0	6	0	0	0
	Click		1	0	18	6	28	19	30	32	17	15	16	18	15		1	4	7	0	0	8	0	0	2	1	3	0
	Noise		8	1	7	4	9	39	46	31	51	47	23	24	19		0	0	3	3	0	0	0	2	0	3	3	0
	Click		9	2	0	0	0	3	2	6	4	2	7	7	19		3	0	0	0	0	0	1	0	0	1	3	2
CS/NoNS	Click	Noise	22	2	9	0	7	9	2	11	7	25	19	19	37		0	1	1	17	0	0	0	0	0	0	3	0
	Noise	Click	28	0	5	4	5	16	16	26	41	44	32	23	23		5	15	4	1	3	1	1	2	6	8	7	4
	Click	Noise	25	0	13	2	6	12	17	12	17	23	25	28	45		1	0	3	4	1	4	1	2	5	4	6	2
	Noise	Click	26	10	11	28	21	53	50	70	60	58	56	29	39		1	0	0	0	2	6	0	0	0	2	0	4
	Click	Noise	24	1	0	5	3	11	11	13	35	24	26	19	18		0	2	1	2	0	0	1	12	0	4	4	1
	Noise	Click	27	1	1	11	5	24	26	31	33	37	17	17	20		0	2	1	2	1	0	1	0	0	1	1	1
Total port entries (supplementary figure 3a)
				Alcohol Context													Neutral context
				Session													Session
Group	CS	NS	ID	1	2	3	4	5	6	7	8	9	10	11	12		1	2	3	4	5	6	7	8	9	10	11	12
CS+/CS-	Noise	Click	20	42	55	30	50	96	72	32	93	7	89	40	128		23	7	42	13	32	40	25	72	10	35	21	25
	Click	Noise	10	29	12	44	119	84	66	66	119	81	100	87	86		27	72	27	34	51	33	20	53	36	13	23	29
	Noise	Click	12	179	187	104	268	199	136	107	179	123	186	189	187		18	104	23	108	126	34	79	44	20	18	37	19
	Click	Noise	23	120	147	105	178	183	175	135	57	159	155	107	126		62	60	79	38	162	124	62	52	32	36	47	26
	Noise	Click	15	37	83	38	90	154	86	79	125	112	83	88	154		21	11	0	8	3	2	25	20	3	6	25	10
CS+ Only	Noise		4	110	132	167	130	171	116	100	107	87	90	92	82		46	75	55	57	32	31	29	13	19	22	29	65
	Click		17	23	26	23	46	136	38	44	24	49	42	32	60		39	90	70	12	18	35	20	18	16	11	17	15
	Noise		14	47	84	93	99	92	124	95	48	46	48	78	39		33	54	28	7	6	23	9	6	14	9	38	25
	Click		11	101	130	98	80	125	245	287	185	88	91	162	131		54	10	7	2	5	17	41	25	11	17	7	7
	Noise		3	70	105	203	103	78	141	235	153	140	122	117	151		98	60	51	28	39	183	63	48	12	46	18	40
	Click		13	39	26	52	88	155	184	127	112	128	118	96	80		44	40	41	30	35	34	16	25	12	31	31	21
CS+ Only	Click		7	90	119	103	112	176	79	217	30	47	139	146	92		92	53	62	17	63	52	20	29	8	65	17	18
	Noise		2	290	138	114	137	228	207	91	128	82	72	54	41		187	79	53	61	52	54	60	31	56	15	34	15
	Click		1	82	174	139	194	159	132	89	71	100	54	73	54		128	129	58	7	14	79	111	23	44	18	44	25
	Noise		8	64	104	71	100	150	164	96	116	182	100	80	98		36	92	50	36	25	16	20	26	3	20	4	7
	Click		9	40	1	14	13	40	63	53	30	45	86	48	77		15	9	7	13	6	5	8	14	4	22	3	18
CS+/CS-	Click	Noise	22	70	101	61	41	56	25	55	31	57	88	59	95		39	52	14	34	17	16	10	39	16	28	30	8
	Noise	Click	28	66	77	92	56	85	69	92	162	159	86	88	60		98	148	78	52	51	75	71	54	65	69	56	65
	Click	Noise	25	68	125	19	117	95	92	133	84	82	115	65	226		66	84	44	58	46	58	51	12	16	27	25	10
	Noise	Click	26	200	99	130	100	133	168	167	154	135	119	131	95		22	12	2	1	12	62	23	3	0	36	23	35
	Click	Noise	24	68	49	72	52	114	121	65	378	108	96	99	59		16	24	34	25	25	33	39	45	59	23	27	51
	Noise	Click	27	127	83	108	64	101	162	141	132	140	95	55	61		8	49	2	4	37	15	11	12	35	18	34	3

## Sheet: Exp. 1a
			Initial seeking-tests intervened by retraining sessions (Figures 1c and d)									Repeated test sessions (Figure 1e)									Extinction baseline and Reinstatement tests (Figure 1g)					Extinction baseline and Reinstatement tests (Figure 1g)
				Alcohol context Port entries			Neutral context Port entries					Alcohol Context (Normalized CS Port entries)				Neutral Context (Normalized CS Port entries)					Reinstatment test in alcohol context (Normalized CS port entries)					Reinstatement test in Neutral Context (Normalized CS port entries)
Group	CS	NS	ID	PreCS	CS	NonCS	PreCS	CS	NonCS		ID	1	2	3	4	1	2	3	4		ID	Extinction baseline	Reinstatement			ID	Extinction baseline	Reinstatement
CS/NS	Noise	Click	20	0	26	33	0	6	17		20	16	17	12	1	4	1	4	-2		20	-0.5	23			12	5.5	25
	Click	Noise	10	2	25	23	1	20	29		10	13	8	1	0	-1	-2	1	-1		10	-0.5	12			23	4.5	11
	Noise	Click	12	3	70	38	3	34	120		12	22	8	17	11	6	-2	3	0		11	0.5	27			15	-0.5	22
	Click	Noise	23	3	31	79	7	33	102		23	22	17	8	9	19	4	0	0		3	2	17			4	2.5	16
	Noise	Click	15	0	38	23	1	9	3		15	14	5	0	2	3	0	0	-3		13	0	34			17	-1	3
CS/NoNS	Noise		4	0	37	53	0	36	83		4	13	12	3	3	5	0	0	2		7	1	24			14	6	21
	Click		17	3	7	9	0	8	38		17	3	2	2	0	1	5	0	-2		2	-0.5	13			1	-1	14
	Noise		14	0	14	17	4	32	17		14	11	3	6	4	9	7	2	8		26	0	21			8	0	13
	Click		11	3	52	42	0	11	25		11	24	17	9	1	1	1	0	0		24	2.5	11			9	-2	0
	Noise		3	0	48	47	0	0	22		3	37	14	-1	4	1	3	0	0		27	2	17			22	0.5	10
	Click		13	0	34	34	0	24	10		13	38	3	3	1	3	0	2	-1							28	5	16
CS/NS	Click		7	0	38	22	2	35	13		7	15	12	10	13	13	1	5	-1							25	-0.5	7
	Noise		2	0	41	31	0	30	58		2	22	4	0	-1	2	0	-2	0
	Click		1	0	23	30	2	18	27		1	9	7	0	1	5	0	0	-3
	Noise		8	2	42	22	0	23	15		8	17	0	2	0	0	1	1	0
	Click		9	2	12	28	0	3	10		9	13	6	3	0	1	0	0	-4
CS/NoNS	Click	Noise	22	0	23	19	0	24	12		22	8	8	1	1	0	-1	2	0
	Noise	Click	28	0	20	60	1	14	47		28	6	16	6	5	1	-1	6	5
	Click	Noise	25	1	34	42	0	19	21		25	16	10	10	0	-2	3	-1	-1
	Noise	Click	26	0	64	67	0	26	15		26	19	15	-1	0	1	0	0	0
	Click	Noise	24	2	33	29	0	24	11		24	19	10	1	5	0	1	0	0
	Noise	Click	27	0	24	45	1	20	17		27	8	7	3	4	10	5	0	0
				Initial seeling-tests CS port entries per CS trial (Suppementary figure 5a)
				Alcohol Context
				Trial
Group	CS	NS	ID	1	2	3	4	5	6	7	8	9	10	11	12	13	14	15
CS/NS	Noise	Click	20	1	3	2	1	4	0	0	0	0	1	2	3	5	2	2
CS/NS	Click	Noise	10	2	0	3	3	6	4	0	1	1	1	0	0	0	4	0
CS/NS	Noise	Click	12	9	12	13	5	6	4	3	2	3	1	3	1	3	3	2
CS/NS	Click	Noise	23	1	1	1	7	3	3	3	4	2	1	1	1	1	1	1
CS/NS	Noise	Click	15	8	4	5	9	2	1	4	0	2	0	0	0	2	1	0
CS/NoNS	Noise		4	7	6	5	3	1	2	1	0	4	2	2	1	3	0	0
CS/NoNS	Click		17	0	1	0	2	0	0	0	0	1	3	0	0	0	0	0
CS/NoNS	Noise		14	1	4	2	3	1	1	0	1	0	0	0	0	1	0	0
CS/NoNS	Click		11	10	4	4	1	0	1	8	3	3	1	4	2	0	9	2
CS/NoNS	Noise		3	9	8	6	2	1	9	4	4	0	0	0	3	1	0	1
CS/NoNS	Click		13	4	4	4	3	2	3	2	1	2	1	2	4	0	2	0
CS/NS	Click		7	5	7	6	3	4	1	2	1	4	3	0	0	0	1	2
CS/NS	Noise		2	2	8	5	4	4	1	2	1	2	4	1	3	2	2	0
CS/NS	Click		1	3	3	4	2	2	1	1	0	1	0	0	0	2	0	4
CS/NS	Noise		8	3	4	6	2	4	6	2	4	2	1	1	1	3	2	1
CS/NS	Click		9	1	4	0	2	0	0	0	1	4	0	0	0	0	0	0
CS/NoNS	Click	Noise	22	5	4	3	2	5	1	1	0	0	2	0	0	0	0	0
CS/NoNS	Noise	Click	28	3	3	4	0	2	3	1	0	0	1	1	0	1	1	0
CS/NoNS	Click	Noise	25	8	3	2	4	8	2	3	0	1	1	0	0	0	2	0
CS/NoNS	Noise	Click	26	5	5	8	5	3	3	2	3	2	4	7	5	3	7	2
CS/NoNS	Click	Noise	24	4	4	3	4	4	1	2	1	2	1	2	2	0	3	0
CS/NoNS	Noise	Click	27	2	2	1	3	3	1	1	3	3	0	2	1	1	0	1
				Initial seeling-tests CS port entries per CS trial (Supplementary figure 5a)
				Neutral Context
				Trial
Group	CS	NS	ID	1	2	3	4	5	6	7	8	9	10	11	12	13	14	15
CS/NS	Noise	Click	20	0	1	1	1	1	1	0	0	1	0	0	0	0	0	0
CS/NS	Click	Noise	10	2	4	3	0	1	0	2	2	2	2	0	1	0	1	0
CS/NS	Noise	Click	12	10	2	4	1	0	3	5	0	0	0	4	0	4	1	0
CS/NS	Click	Noise	23	2	2	4	4	4	1	3	2	3	3	3	0	0	1	1
CS/NS	Noise	Click	15	0	1	0	0	8	0	0	0	0	0	0	0	0	0	0
CS/NoNS	Noise		4	9	7	8	1	2	0	1	0	0	1	0	1	4	0	2
CS/NoNS	Click		17	1	4	0	0	0	0	0	0	1	0	0	2	0	0	0
CS/NoNS	Noise		14	9	4	5	4	0	6	1	1	0	1	0	0	0	1	0
CS/NoNS	Click		11	0	0	0	2	0	6	3	0	0	0	0	0	0	0	0
CS/NoNS	Noise		3	0	0	0	0	0	0	0	0	0	0	0	0	0	0	0
CS/NoNS	Click		13	1	4	2	5	4	2	2	2	0	1	0	0	0	0	1
CS/NS	Click		7	5	2	8	6	3	1	1	6	0	1	0	0	0	2	0
CS/NS	Noise		2	4	7	3	2	7	1	0	3	1	1	1	0	0	0	0
CS/NS	Click		1	2	2	1	3	2	2	2	0	2	0	2	0	0	0	0
CS/NS	Noise		8	3	7	8	1	2	0	0	0	0	2	0	0	0	0	0
CS/NS	Click		9	1	0	0	0	0	0	0	0	0	0	0	2	0	0	0
CS/NoNS	Click	Noise	22	5	0	0	0	5	0	0	1	1	1	7	0	0	4	0
CS/NoNS	Noise	Click	28	3	3	3	0	1	1	0	0	0	0	1	0	0	2	0
CS/NoNS	Click	Noise	25	0	5	5	1	0	0	0	1	0	2	0	0	0	0	5
CS/NoNS	Noise	Click	26	3	3	4	0	6	0	0	1	3	0	1	0	3	1	1
CS/NoNS	Click	Noise	24	2	5	5	2	3	0	1	0	2	0	0	2	2	0	0
CS/NoNS	Noise	Click	27	2	2	2	2	2	2	1	3	3	1	0	0	0	0	0
				Initial seeking-tests CS port entry latency in seconds per trial (supplementary figure 5b)
				Alcohol Context
				Trial
Group	CS	NS	ID	1	2	3	4	5	6	7	8	9	10	11	12	13	14	15
CS/NS	Noise	Click	20	4.67	3.29	4.78	2.21	3.32	10	10	10	10	5.66	7.81	3.11	0.76	2.95	2.63
CS/NS	Click	Noise	10	1.37	10	4.74	5.11	4.44	2.18	10	8.93	6.89	8.58	10	10	10	1.38	10
CS/NS	Noise	Click	12	0.72	1.21	0.88	2.7	1.22	1.23	2.62	3.66	2.6	8.48	3.36	8.8	4.18	2.27	0.62
CS/NS	Click	Noise	23	1.12	1.56	0.89	2.21	0.97	1.12	1.33	1.21	2.08	1.71	2.86	8.81	7.47	3.28	9.33
CS/NS	Noise	Click	15	0.98	5.59	2.51	2.71	7.94	7.64	1.64	10	4.54	10	10	10	3.19	9.44	10
CS/NoNS	Noise		4	1.29	0.56	1.13	0.46	8.12	5.75	8.85	10	1.73	8.36	3.68	0.41	0.57	10	10
CS/NoNS	Click		17	10	9.24	10	4.01	10	10	10	10	9.95	3.78	10	10	10	10	10
CS/NoNS	Noise		14	0.84	1.74	0.95	1.28	3.57	3.85	10	7.14	10	10	10	10	7.17	10	10
CS/NoNS	Click		11	0.82	2.88	3.14	8.88	10	5.37	3.08	2.36	4.57	3.66	2.57	8.89	10	2.57	6.11
CS/NoNS	Noise		3	0.89	0.77	0.98	3.81	9.79	0.52	4.02	5.49	10	10	10	2.48	6.37	10	0.87
CS/NoNS	Click		13	9.29	2.93	6.83	1.57	1.16	1.07	1.43	1.39	10	1.7	10	10	10	10	1.46
CS/NS	Click		7	2.98	6.74	1.03	2.03	1.23	9.49	9.25	2.06	10	7.47	10	10	10	1.55	10
CS/NS	Noise		2	2.21	1	1.75	4.95	1.28	7.5	10	4.58	5.34	6.01	9.86	10	10	10	10
CS/NS	Click		1	5.34	2.2	8.78	4.4	2.22	4.16	2.76	10	9.47	10	4.08	10	10	10	10
CS/NS	Noise		8	1.27	3.39	1.99	4.39	5.73	10	10	10	10	8.17	10	10	10	10	10
CS/NS	Click		9	4.64	10	10	10	10	10	10	10	10	10	10	5.63	10	10	10
CS/NoNS	Click	Noise	22	5.4	10	10	10	2.43	10	10	4.77	1.28	9.06	2.82	10	10	2.53	10
CS/NoNS	Noise	Click	28	1.26	2.56	4.33	10	6.43	3.92	10	10	10	10	5.45	10	10	1.15	10
CS/NoNS	Click	Noise	25	10	4.77	1.53	4.79	10	10	10	1.36	10	7.03	10	10	10	10	3.05
CS/NoNS	Noise	Click	26	4.03	7.58	6.92	10	3.6	10	10	2.38	2.45	10	5.56	10	1.15	6.32	9.04
CS/NoNS	Click	Noise	24	3.08	2.14	3.35	2.23	2.02	10	3.76	10	5.06	10	10	1.77	3.03	10	10
CS/NoNS	Noise	Click	27	0.99	1.69	3.47	1.98	0.48	3.37	2.18	2.07	2.85	8.08	10	10	10	10	10
				Initial seeking-tests CS port entry latency in seconds per trial (supplementary figure 5b)
				Neutral Context
				Trial
Group	CS	NS	ID	1	2	3	4	5	6	7	8	9	10	11	12	13	14	15
CS/NS	Noise	Click	20	10	2.21	7.43	2.17	8.11	6.64	10	10	7.05	10	10	10	10	10	10
CS/NS	Click	Noise	10	4.51	2.91	1.19	10	4.82	10	2.81	2.54	3.94	4.22	10	1.25	10	1.7	10
CS/NS	Noise	Click	12	4.48	5.66	1.3	9.01	10	4.62	4.26	10	10	10	1.97	10	1.53	9.44	10
CS/NS	Click	Noise	23	2.69	2.95	1.59	1.08	2.46	1.36	1.21	1.97	1.91	1.69	3.84	10	10	4.49	0.74
CS/NS	Noise	Click	15	10	9.82	10	10	1	10	10	10	10	10	10	10	10	10	10
CS/NoNS	Noise		4	1.34	2.09	1.13	6.79	6.97	10	6.52	10	10	2.03	10	8.85	3.1	10	6.98
CS/NoNS	Click		17	9.14	1.94	10	10	10	10	10	10	7.78	10	10	4.91	10	10	10
CS/NoNS	Noise		14	2.51	1.27	4.29	3.93	10	2.91	8.52	8.13	10	8.02	10	10	10	8.11	10
CS/NoNS	Click		11	10	10	10	2.26	10	1.11	7.87	10	10	10	10	10	10	10	10
CS/NoNS	Noise		3	10	10	10	10	10	10	10	10	10	10	10	10	10	10	10
CS/NoNS	Click		13	1.47	0.88	1.69	0.5	2.12	1.5	2.51	0.91	1.74	7.3	1.26	1.89	10	0.77	10
CS/NS	Click		7	3.35	0.84	1.7	5.13	0.82	6.78	5.24	8.64	5.08	3.28	10	10	10	7.97	2.6
CS/NS	Noise		2	1.83	0.74	0.67	1.72	0.61	5.61	0.78	6.56	0.69	1.03	4.51	2.36	3.4	6.57	10
CS/NS	Click		1	1.58	0.81	1.13	1.62	1.83	2.65	3.37	10	5.34	10	10	10	5.44	10	9.43
CS/NS	Noise		8	1.26	0.77	2.3	2.73	1.94	1.79	5.19	2.01	2.7	6.68	5.15	9.86	1.85	3.34	6.49
CS/NS	Click		9	6.77	2	10	6.19	10	10	10	3.76	2.75	10	10	10	10	10	10
CS/NoNS	Click	Noise	22	2.92	2.65	1.26	2.95	3.13	8.54	9.45	10	10	7.31	10	10	10	10	10
CS/NoNS	Noise	Click	28	1.14	2.82	3.05	10	5.42	4.96	5.42	10	10	9.56	8.18	10	5.65	7.41	10
CS/NoNS	Click	Noise	25	1.58	4.97	5.24	1.64	0.3	6.78	3.85	10	3.03	6.33	10	10	10	9.38	10
CS/NoNS	Noise	Click	26	1.46	1.75	1.68	4.59	4.57	6.21	5.85	6.14	6.89	7.03	1.21	2.24	4.48	0.86	7.78
CS/NoNS	Click	Noise	24	2.19	3.06	2.17	2.68	1.32	4.59	2.55	4.91	1	7.35	2.27	5.86	10	2.34	10
CS/NoNS	Noise	Click	27	1.92	3.03	1.8	4.41	2.32	9.69	1.87	2.41	1.09	10	0.91	1.26	1.19	10	0.93
				Initial seeking-tests CS port entry duration in seconds per trial (supplementary figure 5c)
				Alcohol Context
				Trial
Group	CS	NS	ID	1	2	3	4	5	6	7	8	9	10	11	12	13	14	15
CS/NS	Noise	Click	20	0.29	1.35	0.93	0.24	5.76	0	0	0	0	0.19	1.97	2.85	4.12	0.84	0.58
CS/NS	Click	Noise	10	4.15	0	4.75	1.49	3.36	3.41	0	0.56	4.57	0.56	0	0	0	4.64	0
CS/NS	Noise	Click	12	8.36	6.6	4.21	1.26	6.58	1.07	0.6	0.66	0.36	0.29	1.72	0.13	0.86	0.52	0.23
CS/NS	Click	Noise	23	16.05	8.76	4.97	5.52	3.49	4.47	0.87	4.6	1.85	1.07	0.79	2.05	2.7	0.77	0.82
CS/NS	Noise	Click	15	6.77	0.63	6.61	6.74	0.76	1.28	4.39	0	1.16	0	0	0	0.42	2.79	0
CS/NoNS	Noise		4	4.98	7.68	4.11	1.88	0.37	0.75	2.71	0	1.65	0.38	2.27	0.26	2.3	0	0
CS/NoNS	Click		17	0	0.09	0	0.49	0	0	0	0	0	1.08	0	0	0	0	0
CS/NoNS	Noise		14	13.55	1.98	9.96	2.48	0.68	1.04	0	0.07	0	0	0	0	1.43	0	0
CS/NoNS	Click		11	7.48	4.54	2.62	0.88	0	0.05	4.49	5.63	3.65	1.1	3.83	0.76	0	3.94	0.39
CS/NoNS	Noise		3	6.87	5.61	7.03	0.57	0.39	5.13	4.02	4.37	0	0	0	2.45	0.32	0	0.58
CS/NoNS	Click		13	1.43	8.42	0.68	7.24	2.93	2.64	1.69	0.36	0	0.83	0	0	0	0	0.47
CS/NS	Click		7	5.57	4.3	7.73	7.84	3.53	0.33	1.1	3.87	0	1.91	0	0	0	0.53	0
CS/NS	Noise		2	6.56	5.96	0.78	0.35	1.52	0.13	0	2.73	0.31	0.67	1.46	0	0	0	0
CS/NS	Click		1	7.94	7.47	2.58	6.71	6.72	4.34	0.79	0	1.94	0	6.58	0	0	0	0
CS/NS	Noise		8	9.21	8	6.68	0.01	0.12	0	0	0	0	0.86	0	0	0	0	0
CS/NS	Click		9	0.34	0	0	0	0	0	0	0	0	0	0	0.77	0	0	0
CS/NoNS	Click	Noise	22	3.21	0	0	0	3.89	0	0	0.46	0.21	0.08	4.62	0	0	4.18	0
CS/NoNS	Noise	Click	28	3.86	1.29	0.78	0	0.25	0.13	0	0	0	0	0.19	0	0	1.74	0
CS/NoNS	Click	Noise	25	0	2.5	3.99	0.11	0	0	0	0.47	0	0.17	0	0	0	0	6.04
CS/NoNS	Noise	Click	26	3.36	1.44	1.25	0	2.74	0	0	0.23	3.44	0	1.19	0	1.89	0.29	1.77
CS/NoNS	Click	Noise	24	8.3	7.5	3.47	2.62	1.09	0	0.72	0	0.88	0	0	5.23	0.12	0	0
CS/NoNS	Noise	Click	27	8.75	7.46	2.97	0.91	1.2	0.92	0.39	3.96	2.3	0.38	0	0	0	0	0
				Initial seeking-tests CS port entry duration in seconds per trial (supplementary figure 5c)
				Neutral Context
				Trial
Group	CS	NS	ID	1	2	3	4	5	6	7	8	9	10	11	12	13	14	15
CS/NS	Noise	Click	20	0	0.43	0.66	0.27	0.69	0.24	0	0	0.98	0	0	0	0	0	0
CS/NS	Click	Noise	10	4.97	3.74	2.91	0	1.44	0	1.47	1.29	1.17	2.75	0	0.87	0	0.07	0
CS/NS	Noise	Click	12	3.58	0.64	1.3	0.18	0	0.53	6.11	0	0	0	3.53	0	2.53	0.13	0
CS/NS	Click	Noise	23	10.42	8.4	4.8	7.98	4.16	2.35	1.82	3.15	6.05	1.7	10.39	0	0	0.85	1.35
CS/NS	Noise	Click	15	0	0.47	0	0	2.77	0	0	0	0	0	0	0	0	0	0
CS/NoNS	Noise		4	6.74	3.31	8.22	0.25	0.88	0	0.12	0	0	0.37	0	0.02	1.42	0	2.34
CS/NoNS	Click		17	0.35	0.34	0	0	0	0	0	0	0.11	0	0	1.53	0	0	0
CS/NoNS	Noise		14	7.49	12.19	6.32	3.77	0	2.09	0.07	0.29	0	0.47	0	0	0	0.19	0
CS/NoNS	Click		11	0	0	0	6.13	0	4.74	1.93	0	0	0	0	0	0	0	0
CS/NoNS	Noise		3	0	0	0	0	0	0	0	0	0	0	0	0	0	0	0
CS/NoNS	Click		13	4.71	5.79	4.75	2.45	0.93	1.73	1.12	0.53	3.57	0.49	2.21	2.76	0	0.71	0
CS/NS	Click		7	5.3	3.67	3.21	9.9	3.06	0.17	0.05	2.04	1.25	1.58	0	0	0	1.78	2.33
CS/NS	Noise		2	8.18	4.74	1.8	2.36	0.74	1.46	1.23	0.41	0.68	1	0.88	3.1	1.01	0.48	0
CS/NS	Click		1	8.63	6.86	4.27	4.44	1.16	6.78	0.27	0	8.09	0	0	0	3.33	0	0.96
CS/NS	Noise		8	9.87	9.86	5.81	1.35	5.91	3.33	0.6	0.93	2.68	0.71	1.17	0.64	2.99	1.17	0.26
CS/NS	Click		9	0.35	2.64	0	0.34	0	0	0	9.66	1.29	0	0	0	0	0	0
CS/NoNS	Click	Noise	22	4.34	2.39	4.3	2.55	3.6	0.18	0.53	0	0	6.5	0	0	0	0	0
CS/NoNS	Noise	Click	28	10.65	8.63	3.51	0	2.74	1.24	0.52	0	0	0.22	0.34	0	1.8	0.49	0
CS/NoNS	Click	Noise	25	4.52	0.84	2.55	4.03	3.3	3.32	0.95	0	0.14	0.13	0	0	0	0.4	0
CS/NoNS	Noise	Click	26	7.96	7.03	4.8	3.64	1.58	0.63	0.93	1.55	1.15	1.4	6.33	2.63	0.86	1.86	4.41
CS/NoNS	Click	Noise	24	10.24	6.45	9.14	1.91	3.7	0.31	0.68	6.91	3.57	0.73	2.8	1.33	0	6.71	0
CS/NoNS	Noise	Click	27	7.91	6.09	8.71	3.39	8.05	0.31	0.37	2.37	8.79	0	1.31	0.78	8.81	0	0.35
	Initial seeking-tests PreCS, CS, PostCS port entry time stamps per trial (PreCS 0-10, CS 10-20, PostCS 20-30; supplementary figure 5d)
	Alcohol Context
	Trial
ID	1	2	3	4	5	6	7	8	9	10	11	12	13	14	15
Rat07 [02]	13.35	10.84	11.7	15.13	10.82	16.78	15.24	18.64	15.08	13.28				17.97	12.6
Rat07 [02]	15.13	12.17	12.55	17.25	13.23		15.32		15.2	15.49				22.73	16.35
Rat07 [02]	15.99	12.95	13.65	19.95	15.67				15.47	16.32				23.81
Rat07 [02]	18.04	12.99	16.28		17.02				17.38					23.89
Rat07 [02]	20	13.86	16.97		20.23				22.52
Rat07 [02]	20.72	16.31	18.52						22.8
Rat07 [02]	23.15	18.28	21.19
Rat07 [02]	24.01	20.64	23.45
Rat07 [02]	24.85	23.99
Rat07 [02]	25.38
Rat07 [02]	29.5
Rat02 [03]	11.83	10.74	10.67	11.72	10.61	15.61	10.78	16.56	10.69	11.03	14.51	12.36	13.4	16.57
Rat02 [03]	19.6	11.21	12.42	13.16	13.53		15.78	21.42	15.11	12.12		13.11	14.28	17.05
Rat02 [03]	21.63	12.09	14.27	15.51	15.08					14.72		19.43
Rat02 [03]	23.76	13.59	17.53	17.15	16.46					17.2		20.81
Rat02 [03]	25.67	15.15	19.57	20.31	25.2
Rat02 [03]	27.97	16.2	23.89
Rat02 [03]	28.43	17.83	24.19
Rat02 [03]	28.96	18.51
Rat02 [03]	29.72	21.85
Rat02 [03]		24.19
Rat02 [03]		25.5
Rat01 [04]	11.58	10.81	11.13	11.62	11.83	12.65	13.37		15.34				15.44		19.43
Rat01 [04]	14.98	14.1	11.42	11.9	13.92								19.38		19.48
Rat01 [04]	19.68	18.12	12.62												19.51
Rat01 [04]	24.28	25.63	19.81												19.59
Rat08 [05]	11.26	10.77	12.3	12.73	11.94	11.79	15.19	2.88	12.7	16.68	15.15	19.86	11.85	13.34	16.49
Rat08 [05]	13.57	11.99	12.68	17.44	12.64	12.58	18.36	7.85	18.4				17.18	17.47	24.14
Rat08 [05]	15.4	15.4	13.08	23.6	16.98	14.36		12.01					19.58
Rat08 [05]	23.9	18.02	13.67		18.46	17.25		15.22					20.2
Rat08 [05]			15.02			18.3		16.82					22.88
Rat08 [05]			19.34			19.74		17.1
Rat09 [06]	16.77	12		16.19				13.76	1.18
Rat09 [06]	22.35	12.9		19.6					1.7
Rat09 [06]		14.26		20.67					12.75
Rat09 [06]		16.46							16.06
Rat09 [06]		24.3							16.32
Rat09 [06]									18.02
Rat09 [06]									25.38
Rat22 [07]	12.92	12.65	11.26	12.95	13.13	18.54	19.45			17.31
Rat22 [07]	13.45	13.71	12.35	13.07	13.55					17.49
Rat22 [07]	14.81	14.11	12.48		14.27					25.04
Rat22 [07]	16.39	14.63			15.99					25.22
Rat22 [07]	18.91	20.98			16.49					25.35
Rat22 [07]	20.81									27.04
Rat22 [07]	29.93
Rat28 [08]	11.14	12.82	13.05	21.42	15.42	14.96	15.42			19.56	18.18		15.65	17.41
Rat28 [08]	14.54	15.49	14.58	21.79	17.55	15.29							24.37
Rat28 [08]	16.5	18.46	16.54			16.92
Rat28 [08]	23.75		19.69
Rat28 [08]	26.76		21.09
Rat25 [09]	11.58	14.97	15.24	11.64	7.47	16.78	13.85		13.03	16.33				19.38
Rat25 [09]	12.81	16.21	17.12	14.29	10.3	18.39	18.27		23.88	20.57				19.5
Rat25 [09]	13.52	19.79		14.65	10.57		19.39		26.37
Rat25 [09]	14.99	23.98		16.38	10.83		27.19
Rat25 [09]	15.54	28.46		25.84	10.98
Rat25 [09]	17.11			26.15	11.24
Rat25 [09]	17.95				12.06
Rat25 [09]	18.6				14.66
Rat25 [09]	21.48				18.16
Rat25 [09]	23.64				21.95
Rat25 [09]	23.75				23.65
Rat25 [09]	25.21
Rat26 [10]	11.46	11.75	11.68	14.59	14.57	16.21	15.85	16.14	16.89	17.03	11.21	12.24	14.48	10.86	17.78
Rat26 [10]	15.06	12.49	12.24	15.79	15.5	16.33	17.74	17.78	18.78	17.82	12.39	12.72	15.74	11.05	19.96
Rat26 [10]	17.91	13.65	12.82	17.02	16.47	19.07		19.83		19.13	12.67	14.21	16.57	11.14
Rat26 [10]	18.63	18.46	13.63	17.4				20.15		19.67	12.73	16.67		11.42
Rat26 [10]	19.37	19.2	15.31	19.72						20.61	14.12	18.4		12.61
Rat26 [10]	20.48	20.22	15.58	22.74						20.71	15.63			12.78
Rat26 [10]	21.45	22.75	16.12								15.95			16.85
Rat26 [10]	22.76	27.45	16.82
Rat26 [10]	24.49		20.3
Rat26 [10]	27.07		21.11
Rat26 [10]	27.67		21.67
Rat26 [10]			22.96
Rat24 [11]	1.31	13.06	12.17	12.68	11.32	14.59	12.55	14.91	11	17.35	12.27	15.86		12.34
Rat24 [11]	1.57	13.66	13.9	13.12	14.99		16.78		19.03	21.85	18.31	16.01		18.68
Rat24 [11]	12.19	17.89	18.96	13.94	16.08									18.94
Rat24 [11]	12.79	19.86		18.4	17.97									20.32
Rat24 [11]	15.67	20.13		24.39
Rat24 [11]	19.65	20.68
Rat24 [11]	22.83
Rat24 [11]	22.86
Rat24 [11]	22.94
Rat24 [11]	23.37
Rat24 [11]	23.48
Rat24 [11]	25.34
Rat24 [11]	25.53
Rat24 [11]	25.72
Rat24 [11]	26.83
Rat24 [11]	27.85
Rat24 [11]	29.98
Rat27 [12]	11.92	13.03	11.8	14.41	12.32	19.69	11.87	12.41	11.09		10.91	11.26	11.19		10.93
Rat27 [12]	19.64	15.15	25.36	15.47	14.22			15.16	17.68		17.55		20.5
Rat27 [12]	20.3	20.06		17.03	19.11			19.79	19.28
Rat27 [12]	21.19	20.78		20.96
Rat27 [12]	21.54
Rat27 [12]	22.69
Rat27 [12]	25.2
Rat27 [12]	27.97
Rat11 [10]	10.82	12.88	13.14	18.88		15.37	13.08	12.36	14.57	13.66	12.57	7.24		12.57	4.54
Rat11 [10]	11.21	13.99	14.45				15.39	14.57	15.58		15.02	7.59		12.93	16.11
Rat11 [10]	11.96	16.53	17.52				15.69	16.94	19.86		16.92	18.89		13.03	16.47
Rat11 [10]	13.72	17.14	18.46				16.1		21.55		17.13	19.39		13.3
Rat11 [10]	14.53						18.52		21.66					13.39
Rat11 [10]	14.98						18.59		21.89					14.62
Rat11 [10]	16.35						19.28		22.03					16.06
Rat11 [10]	17.81						19.89		22.9					16.48
Rat11 [10]	18.06						23.46		22.99					19.94
Rat11 [10]	18.67						24.95
Rat11 [10]	20.81
Rat11 [10]	23.34
Rat11 [10]	27.12
Rat03 [11]	10.89	10.77	10.98	13.81	19.79	10.52	14.02	15.49	26.13	22.66		12.48	16.37		10.87
Rat03 [11]	11.74	11.08	11.6	14.25	20.72	11.11	15.29	16.48				12.84
Rat03 [11]	12.99	12.43	13.33		21.89	13.09	17.11	17.55				17.46
Rat03 [11]	13.89	13.07	15.5			13.35	17.62	19.66				21.84
Rat03 [11]	15.48	16.09	18.2			14.74	20.7					22.26
Rat03 [11]	16.04	17.17	18.79			16.9
Rat03 [11]	16.7	19.16				16.96
Rat03 [11]	18.12	19.91				17.21
Rat03 [11]	18.99	22.55				18.57
Rat03 [11]	20.03
Rat03 [11]	20.56
Rat03 [11]	22.78
Rat03 [11]	28.35
Rat13 [12]	11.47	10.88	11.69	10.5	12.12	11.5	12.51	10.91	11.74	17.3	11.26	11.89		10.77	20.35
Rat13 [12]	12.23	14.4	13.58	16.53	17.17	13.75	19.26	20.69	17.26		12	14.3		18.03	21.13
Rat13 [12]	13.25	17.35	17.84	17.48		19.73		20.79			23.45	14.67
Rat13 [12]	15.21	19.04	19.95					22.89				19.46
Rat13 [12]	20.01		22.1
Rat13 [12]	20.76
Rat13 [12]	21.54
Rat20 [02]	14.67	13.29	14.78	12.21	13.32					15.66	17.81	13.11	10.76	12.95	12.63
Rat20 [02]		14.64	15.68	20.1	13.53					24.93	18.61	15.07	10.88	16.56	13.63
Rat20 [02]		19.97	21.18	23.55	15.87					25.56	23.58	16.56	11.34
Rat20 [02]		20.01		28.37	16.75								13.48
Rat20 [02]		20.27											18.79
Rat20 [02]													20.74
Rat20 [02]													21.19
Rat20 [02]													24.98
Rat10 [03]	4.13	25.69	14.74	15.11	14.44	12.18		18.93	16.89	18.58				11.38
Rat10 [03]	4.62	25.74	17.6	17.22	16.02	14.36								11.82
Rat10 [03]	11.37		17.93	19.67	17.09	15.4								11.94
Rat10 [03]	14.22			20.06	17.82	19.54								18.38
Rat10 [03]	21.22			22.92	19.15
Rat10 [03]	24.72			23.98	19.31
Rat10 [03]					20.27
Rat12 [04]	0.42	11.21	10.88	12.7	11.22	11.23	12.62	13.66	12.6	18.48	13.36	18.8	14.18	12.27	10.62
Rat12 [04]	2.8	11.73	11.04	13.01	12	12.15	15.91	18.35	14.55		17.15		17.05	15.73	10.79
Rat12 [04]	9.57	12.58	11.58	13.77	15.25	12.23	19.88		18.98		17.66		19.16	15.97
Rat12 [04]	10.72	13.01	12.2	14.08	15.45	14.29	20.12						25.82
Rat12 [04]	11.62	13.36	12.68	16.86	19.49								26.17
Rat12 [04]	12.35	14.53	13.56		19.67								26.99
Rat12 [04]	12.86	15.2	14.79
Rat12 [04]	13.67	15.63	17.19
Rat12 [04]	14.14	16.93	18.1
Rat12 [04]	15.13	17.43	18.73
Rat12 [04]	16.53	18.35	18.92
Rat12 [04]	19.52	19.4	19.17
Rat12 [04]	21.56	20.11	19.63
Rat12 [04]		21.36	20.65
Rat12 [04]		23.11	22.74
Rat12 [04]		28.46
Rat23 [05]	11.12	11.56	10.89	12.21	10.97	8.23	11.33	8.9	12.08	11.71	12.86	5.16	17.47	13.28	19.33
Rat23 [05]		29.16	20.99	12.71	13.78	11.12	18.54	11.21	17.33			18.81	25.44
Rat23 [05]			21.59	12.85	19.75	12.68	19	12.24
Rat23 [05]			21.9	17.73	29.28	17.35	20.79	14.18
Rat23 [05]			26.43	18.07		24.71	21.88	16.99
Rat23 [05]			27.02	18.49		24.8		20.24
Rat23 [05]			29.62	18.92
Rat23 [05]				22.15
Rat15 [06]	10.98	15.59	12.51	12.71	17.94	17.64	11.64		14.54				13.19	19.44
Rat15 [06]	12.56	17.61	13.25	13.59	18.31		13.76		19.67				15.88
Rat15 [06]	13.2	18.93	13.6	14.56			15.48		20.71
Rat15 [06]	14.73	19.76	14.74	15.39			19.6
Rat15 [06]	15.63		16.07	17.53
Rat15 [06]	16.34			18.97
Rat15 [06]	17.18			19.45
Rat15 [06]	18.74			19.5
Rat15 [06]	22.18			19.89
Rat15 [06]	23.6			22.04
Rat15 [06]	26.87
Rat04 [07]	11.29	10.56	11.13	10.46	18.12	15.75	18.85		11.73	18.36	13.68	10.41	10.57		28.12
Rat04 [07]	11.89	12.13	11.73	11.29		18.74			12.26	18.76	18.4		16.21
Rat04 [07]	13.86	13.3	12.45	17.38		25.18			12.5				19.07
Rat04 [07]	14.79	14.12	14						13.23
Rat04 [07]	18.88	14.58	16.56
Rat04 [07]	19.32	17.83	21.37
Rat04 [07]	19.9
Rat17 [08]	6.18	19.24		14.01					19.95	13.78
Rat17 [08]	6.65	21.15		15.67						14.86
Rat17 [08]	6.94	21.98								15.08
Rat17 [08]		25.29
Rat17 [08]		26.07
Rat14 [09]	10.84	11.74	10.95	11.28	13.57	13.85		17.14					17.17
Rat14 [09]	26.66	13.42	11.33	12.25
Rat14 [09]		15.38	21.21	16.34
Rat14 [09]		18.08	24.8	22.31
Rat14 [09]		20.52	25.06
Rat14 [09]			29.61
	Initial seeking-tests PreCS, CS, PostCS port entry time stamps per trial (PreCS 0-10, CS 10-20, PostCS 20-30; supplementary figure 5d)
	Neutral Context
	Trial
ID	1	2	3	4	5	6	7	8	9	10	11	12	13	14	15
Rat19 [01]		18.1	14.23					20.56
Rat19 [01]		19.61						21.53
Rat19 [01]		19.68						22.17
Rat19 [01]		19.82						22.96
Rat19 [01]		19.91						25.12
Rat19 [01]								27.57
Rat02 [03]	12.21	11	11.75	14.95	11.28	17.5		14.58	15.34	16.01	19.86
Rat02 [03]	13.08	12.09	12.25	15.3	14.25			16.39
Rat02 [03]	14.92	12.83	16.49		14.59			18.82
Rat02 [03]	18.57	13.38			14.72
Rat02 [03]	23.25	14.89			14.75
Rat02 [03]		19.21			14.96
Rat02 [03]		19.75			17.89
Rat01 [04]	15.34	12.2	18.78	14.4	12.22	14.16	12.76	20.2	0.28		14.08
Rat01 [04]	18.01	18.68	21.64	14.86	16.25	16.82	14.98	20.53	0.37		14.78
Rat01 [04]	24.88	21.03	25.29	19.32			22.7		19.47		23.35
Rat01 [04]	29.19			23.33					19.81
Rat01 [04]									24.41
Rat08 [05]	11.27	13.39	11.99	14.39	15.73					18.17
Rat08 [05]	12.15	14.1	12.63		17.36					18.67
Rat08 [05]	12.83	14.77	13.53							28.24
Rat08 [05]	21.42	15.38	13.81
Rat08 [05]	24.55	17.04	15.2
Rat08 [05]	27.89	17.68	18.04
Rat08 [05]		18.71	18.53
Rat08 [05]			19.61
Rat09 [06]	14.64											15.63
Rat09 [06]												15.71
Rat22 [07]	15.4	22.02		22.36	12.43			14.77	11.28	19.06	12.82			12.53
Rat22 [07]	17.63			22.41	15.01					25.04	13.05			15.61
Rat22 [07]	18.08			24.11	16.87						15.09			16.84
Rat22 [07]	19.43				17.58						16.91			17.82
Rat22 [07]	19.48				17.97						17.67
Rat22 [07]											18.25
Rat22 [07]											19.45
Rat28 [08]	11.26	12.56	14.33	24.44	16.43	13.92			1.67		15.45	22.17		11.15	20.35
Rat28 [08]	15.52	16.96	16.41											15.91
Rat28 [08]	19.73	18.87	19.68
Rat28 [08]	20.48
Rat28 [08]	22.84
Rat28 [08]	23.29
Rat25 [09]		14.77	11.53	14.79				11.36		17.03					13.05
Rat25 [09]		16.04	12.28							17.42					17.12
Rat25 [09]		18.06	13.01							21.3					17.24
Rat25 [09]		19.69	13.63												17.36
Rat25 [09]		19.96	17.21												17.48
Rat25 [09]		21.27
Rat25 [09]		23.56
Rat26 [10]	14.03	17.58	16.92	20.22	13.6			12.38	12.45		15.56		11.15	16.32	19.04
Rat26 [10]	15.13	18.25	17.13		15.46				15.35				12.25		21.97
Rat26 [10]	18.01	19.51	17.31		15.86				18.22				12.28
Rat26 [10]			18.42		17.51
Rat26 [10]					19.18
Rat26 [10]					19.86
Rat24 [11]	13.08	12.14	13.35	12.23	12.02		13.76		15.06			11.77	13.03
Rat24 [11]	16.51	12.82	14.47	14	12.18				19.02			17.68	13.35
Rat24 [11]	21.67	13.72	16.04	21.05	15.66
Rat24 [11]	22.41	17.82	17.22
Rat24 [11]	25.68	18.49	18.68
Rat24 [11]		22.65
Rat27 [12]	9.57	11.69	13.47	11.98	10.48	13.37	12.18	12.07	12.85	18.08
Rat27 [12]	10.99	12.54	14.41	12.66	12.44	17.24		18.09	14.72
Rat27 [12]	13.34	20.01	26.97					19.43	17.82
Rat27 [12]	20.38	29.22
Rat27 [12]	20.94
Rat27 [12]	21.74
Rat27 [12]	23.66
Rat27 [12]	25.32
Rat27 [12]	29.06
Rat27 [12]	29.48
Rat11 [10]				12.26		11.11	17.87								23.76
Rat11 [10]				15.74		11.53	18.29
Rat11 [10]						13.01	19.19
Rat11 [10]						15.23	20.7
Rat11 [10]						17.03	21
Rat11 [10]						19	24.05
Rat11 [10]						28.22
Rat11 [10]						28.29
Rat03 [11]	21.66	21.45								20.82	20.41
Rat03 [11]	24.76	22.22								22.72	25.03
Rat03 [11]										26.23
Rat13 [12]	19.29	12.93	16.83	11.57	11.16	11.07	11.43	11.39		11.7					11.46
Rat13 [12]	20.76	14.98	17.09	11.76	11.66	12.75	16.37	19.41
Rat13 [12]	21.33	17.29		13.86	12.77			20.36
Rat13 [12]	24.09	19.41		15.73	16.47
Rat13 [12]	27.47	27.15		19.85
Rat13 [12]		28.82
Rat20 [02]	25.87	12.21	17.43	12.17	18.11	16.64	26.71		17.05	24.77
Rat20 [02]	26.01						27.04		21.21	27.76
Rat20 [02]							27.26		23.15
Rat10 [03]	14.51	12.91	11.19	7.75	14.82		12.81	12.54	13.94	14.22		11.25		11.7
Rat10 [03]	18.7	15.26	12.81				14.31	12.84	14.26	17.7
Rat10 [03]	20.46	16.22	14.63
Rat10 [03]	22.38	17.59
Rat10 [03]		21.21
Rat12 [04]	14.48	15.66	11.3	19.01		14.62	14.26				11.97	7.45	11.53	1.77
Rat12 [04]	15.21	19.73	12.33			14.82	14.67				12.29	24.71	12.56	2.34
Rat12 [04]	15.9		12.83			18.54	15.45				14.72		14.74	19.44
Rat12 [04]	16.13		19.79				18.3				19.77		16.73
Rat12 [04]	16.57						19.54
Rat12 [04]	16.99						24.02
Rat12 [04]	17.37						24.22
Rat12 [04]	17.9						25.18
Rat12 [04]	18.67
Rat12 [04]	19.61
Rat12 [04]	20.2
Rat12 [04]	20.83
Rat12 [04]	21.45
Rat12 [04]	21.97
Rat12 [04]	24.23
Rat12 [04]	26.13
Rat12 [04]	28.37
Rat23 [05]	12.69	0.85	11.59	11.08	6.42	11.36	4.69	11.97	11.91	11.69	13.84			14.49	10.74
Rat23 [05]	13.16	2.21	11.95	13.33	7.23		4.84	15.88	12.66	12.63	15.11				20.56
Rat23 [05]	23.41	12.95	15.22	14.04	12.46		5.57	29.94	15.45	12.76	15.32
Rat23 [05]	24.52	13.63	19.34	18.05	13.44		11.21		24.36
Rat23 [05]	24.82			21.13	15.44		13.24
Rat23 [05]					16.99		16.45
Rat23 [05]					24.46		24.13
Rat23 [05]							25.74
Rat15 [06]		19.82			4.6
Rat15 [06]					11
Rat15 [06]					12.05
Rat15 [06]					12.47
Rat15 [06]					13.08
Rat15 [06]					14.27
Rat15 [06]					14.43
Rat15 [06]					16.62
Rat15 [06]					18.46
Rat15 [06]					23.68
Rat04 [07]	11.34	12.09	11.13	16.79	16.97		16.52	25.98		12.03		18.85	13.1		16.98
Rat04 [07]	11.9	15.19	12.08		18.65								14.43		18.26
Rat04 [07]	13.47	15.88	12.93										14.73
Rat04 [07]	14.35	16.69	13.59										16.5
Rat04 [07]	14.74	17.79	14.44
Rat04 [07]	15.77	18.21	16.35
Rat04 [07]	16.55	19.18	18.49
Rat04 [07]	17.27	20.08	19.7
Rat04 [07]	19.89		21.61
Rat04 [07]	21.46
Rat04 [07]	22.59
Rat04 [07]	24.88
Rat17 [08]	19.14	11.94		21.61	20.07				17.78			14.91
Rat17 [08]		12.1		21.93								15.77
Rat17 [08]		12.76		22.14
Rat17 [08]		14.09
Rat14 [09]	12.51	11.27	14.29	13.93		12.91	18.52	18.13		18.02	5.47	26.13		18.11
Rat14 [09]	12.82	11.96	14.62	14.57		14.16					6.07	26.38
Rat14 [09]	13.45	12.57	14.97	15.31		14.99					7.11
Rat14 [09]	13.78	17.24	15.97	17.3		17.74					9.77
Rat14 [09]	13.84	24.21	17.74			18.56
Rat14 [09]	13.87	28.86	22.78			18.89
Rat14 [09]	14.13		24.49
Rat14 [09]	15.55		27.34
Rat14 [09]	17
Rat14 [09]	22.44

## Sheet: Exp. 1b
Experiment 1c Port entries during test (Figure 2b)
		Dopamine antagonist seeking tests (Figure 2b)
			Vehicle			Eticlopride (μg/kg)			SCH23390 (μg/kg)
CS	NS	ID	PreCS	CS	NonCS	PreCS	CS	NonCS	PreCS	CS	NonCS
Noise	Click	20	0	12	12	0	2	6	1	3	20
Click	Noise	10	0	6	20	0	4	11	0	17	4
Click	Noise	22	4	13	21	0	4	29	0	13	17
Noise	Click	28	1	11	28	3	3	20	1	14	36
Click	Noise	25	1	12	85	0	13	28	0	17	9
Noise	Click	12	0	10	14	0	0	17	0	1	6
Click	Noise	23	0	12	20	0	2	8	0	1	12
Noise	Click	15	0	15	30	0	0	3	0	1	3
Noise	Click	26	0	2	13	0	1	5	0	0	0
Click	Noise	24	0	4	56	1	6	8	0	9	24
Noise	Click	27	0	2	2	0	0	5	0	0	5

## Sheet: Exp 2. Alcohol Consumption
Experiment 2 home-cage alcohol consumption (ethanol g/kg; supplementary figure 1b)
Alcohol consumption (supplementary figure 1b)
			Session
CS	NS	ID	1	2	3	4	5	6	7	8	9	10	11	12
Noise	Click	2	0.502555	1.54645	0.671439	1.11075	1.52866	2.28725	1.37281	1.99067	1.21904	1.84368	1.59731	2.99143
Click	Noise	3	3.10013	1.09161	0.0299072	0.572516	0.457953	0.287729	0.0769438	0.329574	0.279367	0.183536	0.0642086	0.499258
Noise	Click	4	1.66114	1.28029	1.12585	1.50563	1.42172	1.66442	1.18987	2.02412	1.27122	1.86761	0.57963	1.09866
Click	Noise	16	1.84292	4.23203	1.836	2.21816	1.77772	4.47019	2.7253	3.51165	2.53796	3.52407	2.907	5.07216
Noise	Click	7	0.747883	2.91681	1.85615	1.91217	2.46056	2.5639	2.35464	2.63369	2.26026	1.72996	1.96477	2.58409
Noise	Click	4	0.809348	1.40979	2.1047	2.49353	2.08091	1.31249	1.22736	1.75307	1.57802	4.26567	3.43033	2.30924
Click	Noise	10	0.515258	0.659077	0.135031	0.57931	0.0918153	1.01476	0.289432	1.48177	0.689078	1.39247	0.745279	1.58624
Noise	Click	11	2.06606	3.4949	1.93912	2.19482	2.30839	3.89753	2.91325	2.77201	3.12967	3.30465	2.98614	3.52657
Noise	Click	13	4.06328	2.86875	2.15705	1.94636	1.99897	3.58617	3.91139	3.43733	2.27919	2.94917	2.16136	2.3042
Click	Noise	14	1.77085	1.21125	0.518336	0.650775	0.617278	2.71365	2.55111	2.88863	2.37619	3.10696	2.57877	4.06485
Noise	Click	15	0.577531	1.06872	0.225597	0.554251	0.344863	0.804573	0.703347	1.92965	0.805489	1.36531	0.891757	1.89826
Noise	Click	6	0.0100658	0.923961	0.208976	0.238094	0.0688525	0.467845	0.0156348	1.3246	-2.68179e-15	0.205714	0.454846	0.506165

## Sheet: Exp. 2 Training
Experiment 2 Port entries during training (Supplementary Figure 2b, 3b, and 4b)
PreCS port entries (supplementary figure 2b)
			Alcohol Context													Neutral Context													Alcohol consumption (g/kg; supplementary figure 4b)
			Session													Session													Session
CS	NS	ID	1	2	3	4	5	6	7	8	9	10	11	12		1	2	3	4	5	6	7	8	9	10	11	12		1	12
Noise	Click	2	0	1	2	1	1	4	0	0	0	2	0	0		0	1	0	0	0	0	0	1	0	0	0	1		0.597068	0.571919
Click	Noise	3	0	3	5	0	0	2	21	7	0	5	2	5		0	1	0	3	0	1	0	0	0	1	0	0		0.538326	0.520739
Noise	Click	9	0	3	7	9	2	0	4	0	0	0	0	1		2	5	0	0	0	0	0	0	0	0	0	0		0.606954	0.5875
Click	Noise	16	0	3	7	3	6	35	4	2	0	0	0	0		4	3	0	2	0	1	0	0	0	0	0	0		0.60897	0.580063
Noise	Click	7	1	0	4	0	6	0	1	0	3	0	2	0		1	1	0	0	0	0	0	2	1	2	0	0		0.593204	0.580063
Noise	Click	4	1	0	3	0	2	0	0	1	2	1	0	1		0	0	0	0	3	0	0	0	0	0	0	1		0.525215	0.496748
Click	Noise	10	0	0	3	0	3	1	1	0	0	5	3	4		0	0	2	0	1	0	1	0	0	0	0	7		0.571028	0.525215
Noise	Click	11	0	0	2	5	0	15	1	0	1	0	0	2		2	0	8	5	6	0	0	0	0	1	1	1		0.632069	0.613043
Noise	Click	13	0	0	7	4	1	0	5	3	4	2	3	2		0	0	0	0	0	0	0	0	0	0	0	0		0.564	0.539118
Click	Noise	14	0	0	0	0	1	1	4	2	0	1	7	7		0	1	0	1	0	0	0	0	0	0	1	0		0.514888	0.484921
Noise	Click	15	3	2	0	4	0	1	13	2	1	0	3	1		0	0	1	0	0	0	1	0	0	0	3	0		0.494737	0.46582
Noise	Click	6	0	1	0	1	0	1	0	1	2	1	0	1		11	1	0	0	0	5	0	0	1	1	2	0		0.543917	0.517066
CS port entries (supplementary figure 2b)
			Alcohol Context													Neutral Context
			Session													Session
CS	NS	ID	1	2	3	4	5	6	7	8	9	10	11	12		1	2	3	4	5	6	7	8	9	10	11	12
Noise	Click	2	0	3	2	2	7	14	17	14	16	13	16	17		0	0	2	0	1	1	1	12	5	3	2	2
Click	Noise	3	1	2	10	17	13	18	18	19	19	19	18	15		1	0	1	0	0	6	7	0	4	4	0	4
Noise	Click	9	4	1	9	20	37	29	28	11	15	20	17	31		1	0	0	2	0	0	0	1	0	0	0	1
Click	Noise	16	2	8	15	17	17	33	14	17	12	19	18	18		1	1	0	2	0	6	0	0	0	0	1	6
Noise	Click	7	0	6	6	8	26	22	29	26	17	16	18	15		2	3	3	0	0	6	2	26	5	0	3	0
Noise	Click	4	1	0	2	29	57	74	75	66	71	38	49	50		0	0	2	0	1	10	13	15	0	2	1	7
Click	Noise	10	0	0	0	5	10	10	25	13	15	12	24	36		0	0	3	0	2	0	5	0	6	0	0	15
Noise	Click	11	3	7	8	10	20	26	18	24	17	13	17	16		0	2	12	5	2	0	2	0	5	0	0	12
Noise	Click	13	2	4	12	14	24	47	33	31	40	21	25	34		0	0	0	0	0	0	0	0	0	0	0	0
Click	Noise	14	0	5	6	11	21	14	23	38	47	37	25	27		0	0	3	0	0	0	2	0	0	4	12	13
Noise	Click	15	8	20	32	26	34	61	50	74	64	41	49	68		0	0	1	2	1	1	1	1	0	0	0	4
Noise	Click	6	1	4	0	0	12	26	37	32	33	27	61	18		1	2	2	8	2	10	2	1	5	2	11	2
Total port entries (supplementary figure 3b)
			Alcohol Context													Neutral context
			Session													Session
CS	NS	ID	1	2	3	4	5	6	7	8	9	10	11	12		1	2	3	4	5	6	7	8	9	10	11	12
Noise	Click	2	55	70	96	77	96	85	80	51	49	68	43	47		6	53	48	31	74	26	42	44	39	64	11	11
Click	Noise	3	94	124	154	132	154	122	113	212	85	99	87	127		29	30	48	16	34	18	12	11	17	24	0	51
Noise	Click	9	91	119	138	157	129	78	112	75	27	48	50	85		38	51	7	24	4	4	1	8	2	4	3	10
Click	Noise	16	48	120	142	133	131	183	129	119	91	99	121	119		17	20	14	18	1	35	1	0	4	10	2	20
Noise	Click	7	56	175	149	87	338	72	74	61	118	103	74	78		38	84	75	15	49	23	19	66	68	29	16	29
Noise	Click	4	49	35	144	199	152	113	115	97	121	120	70	159		14	21	47	12	34	58	43	32	32	13	4	28
Click	Noise	10	12	26	79	99	159	115	174	133	223	127	121	165		19	9	23	47	16	26	31	5	30	20	16	39
Noise	Click	11	35	117	125	164	170	206	129	102	121	82	34	73		49	88	196	43	76	51	54	20	30	51	23	76
Noise	Click	13	67	49	100	93	114	104	93	103	105	71	67	69		9	14	6	6	2	0	0	3	3	0	5	1
Click	Noise	14	118	60	78	112	84	40	91	118	102	93	117	135		15	20	32	13	9	6	3	12	3	21	25	42
Noise	Click	15	124	105	108	128	107	153	158	163	121	98	112	128		24	18	26	4	14	11	18	58	16	21	28	27
Noise	Click	6	53	80	64	62	131	110	117	99	98	62	174	134		75	66	62	53	54	94	16	111	14	7	8	13

## Sheet: Exp. 2 Test
Experiment 2 Port entries during test (Figure 2b, supplementary figure 6a)
		Neutral context seeking tests (figure 2c and supplementary figure 6a)
			Vehicle			CNO (10 mg/kg)			CNO (20 mg/kg)
CS	NS	ID	PreCS	CS	NonCS	PreCS	CS	NonCS	PreCS	CS	NonCS
Noise	Click	2	0	15	15	0	8	4	0	10	17
Click	Noise	3	0	20	13	0	5	8	0	1	1
Noise	Click	9	0	18	23	0	12	7	0	6	4
Click	Noise	16	1	17	11	0	0	0	0	2	2
Noise	Click	7	0	6	10	0	7	11	0	8	11
Noise	Click	4	0	22	34	0	17	34	0	4	11
Click	Noise	10	0	3	4	0	4	46	0	0	7
Noise	Click	11	0	13	18	0	11	31	1	9	64
Noise	Click	13	0	1	0	0	2	1	0	7	3
Click	Noise	14	0	29	20	0	13	14	1	5	29
Noise	Click	15	0	19	12	2	8	10	0	5	15
Noise	Click	6	0	16	45	0	16	66	0	8	16

## Sheet: Exp. 3 Alcohol Consumption
Experiment 3 home-cage alcohol consumption (ethanol g/kg; supplementary figure 1c)
Alcohol consumption (supplementary figure 1c)
			Session
CS	NS	ID	1	2	3	4	5	6	7	8	9	10	11	12
Noise	Click	1	3.73312	5.27727	3.6312	3.03963	4.23816	4.27441	2.76078	2.90977	2.14709	3.94538	4.11383	5.94405
Click	Noise	2	2.15027	2.96502	1.95024	1.50982	1.65168	2.31077	1.27598	1.60062	1.96214	2.12263	0.930302	1.72125
Noise	Click	3	1.46124	3.89376	2.82	3.63776	3.63823	4.0603	2.81688	3.9855	2.08447	4.05783	2.1869	3.76168
Noise	Click	5	4.62979	5.62186	3.31382	3.68591	9.20082	6.54853	5.03051	4.99646	4.32781	4.896	4.15286	6.1328
Click	Noise	6	4.18442	3.54375	3.11543	3.1365	3.84531	5.88503	5.81241	4.78224	4.52625	5.02047	4.33758	5.2122
Click	Noise	7	3.97445	2.64619	4.47937	3.81575	3.50462	1.55314	2.09477	2.6928	1.84106	2.72	1.04607	2.79348
Click	Noise	8	2.22768	5.66712	4.68071	4.09193	4.30276	6.42828	5.41472	6.48267	5.7389	6.80989	5.82493	6.04431
Noise	Click	9	5.38022	7.44288	7.72286	7.25285	7.02904	7.4278	5.9925	7.33388	5.84522	6.38069	5.13732	6.54669
Click	Noise	10	1.21429	2.74303	2.56214	3.18	2.53038	3.04823	3.15344	3.34868	2.66386	2.992	2.52733	5.18018
Click	Noise	11	1.75186	2.9862	0.773407	0.78575	0.488298	0.865131	1.61533	1.89869	0.62449	3.33818	1.7238	1.29423
Click	Noise	13	2.9822	3.52441	1.29971	0.986694	7.02758	3.39048	2.05613	2.38	2.15289	2.53406	2.75043	2.86543
Noise	Click	14	1.38194	1.99446	0.914379	3.3341	3.19031	4.55214	3.25097	4.64765	3.61151	6.61383	4.26997	5.82317
Noise	Click	15	1.44212	2.74904	1.35303	2.06382	1.75994	3.05121	1.78609	2.78023	1.16159	2.49972	2.30249	2.8815

## Sheet: Exp. 3 Training
Experiment 3 Port entries during training (Supplementary Figure 2c, 3c, and 4c)
PreCS port entries (supplementary figure 2c)
			Alcohol Context													Neutral Context													Alcohol consumption (g/kg; supplementary figure 4c)
			Session													Session													Session
CS	NS	ID	1	2	3	4	5	6	7	8	9	10	11	12		1	2	3	4	5	6	7	8	9	10	11	12		1	12
Noise	Click	1	3	0	5	1	2	15	2	2	2	0	0	0		0	0	4	1	0	0	0	0	0	0	0	0		0.463464	0.460553
Click	Noise	2	3	2	2	0	0	2	0	6	0	2	0	0		0	0	2	0	0	0	0	0	0	0	0	0		0.459398	0.444364
Noise	Click	3	2	6	0	0	0	0	10	1	1	0	3	1		1	0	0	0	0	0	0	0	0	0	0	0		0.493405	0.539118
Noise	Click	5	0	0	1	0	6	0	2	0	6	0	2	0		0	2	0	0	0	0	1	1	2	0	0	0		0.76375	0.698286
Click	Noise	6	2	3	8	2	12	0	5	0	6	3	0	5		1	3	6	6	1	1	1	2	0	0	0	1		0.60197	0.555455
Click	Noise	7	4	4	9	4	1	5	1	2	7	3	0	3		2	0	0	2	0	0	0	0	0	0	2	0		0.578233	0.53675
Click	Noise	8	0	1	1	0	1	1	0	5	0	9	0	2		0	0	0	0	0	0	2	0	0	0	0	0		0.654643	0.59129
Noise	Click	9	0	1	6	0	0	1	0	0	6	1	0	0		0	0	6	0	0	0	0	1	0	0	0	0		0.730279	0.659353
Click	Noise	10	2	7	2	1	1	0	0	0	0	0	1	0		0	0	5	7	3	0	0	0	0	0	0	2		0.670201	0.615101
Click	Noise	11	2	16	2	1	3	1	0	5	0	3	2	3		0	10	4	2	0	0	3	0	0	3	0	0		0.603954	0.56055
Click	Noise	13	4	0	2	1	0	5	0	4	0	0	0	0		0	0	0	0	0	0	0	0	0	0	0	0		0.699618	0.652313
Noise	Click	14	4	0	1	1	2	5	0	0	2	1	0	1		0	0	0	2	0	0	0	0	0	0	2	2		0.522967	0.507756
Noise	Click	15	1	0	0	0	0	0	0	4	0	1	0	0		0	0	0	0	0	0	0	0	0	0	0	0		0.509875	0.481102
CS port entries (supplementary figure 2c)
			Alcohol Context													Neutral Context
			Session													Session
CS	NS	ID	1	2	3	4	5	6	7	8	9	10	11	12		1	2	3	4	5	6	7	8	9	10	11	12
Noise	Click	1	0	0	8	29	67	48	70	78	65	70	77	89		0	0	0	1	1	6	1	1	0	0	0	0
Click	Noise	2	9	16	21	15	15	13	13	19	19	16	13	10		0	0	2	0	0	0	0	0	0	0	0	8
Noise	Click	3	1	3	18	39	13	43	41	27	31	21	22	30		0	0	0	3	1	0	0	0	0	0	0	3
Noise	Click	5	0	1	0	0	9	16	10	28	38	11	34	25		0	2	0	1	1	0	1	1	3	3	1	0
Click	Noise	6	7	12	20	29	23	16	18	19	17	17	17	15		0	3	6	4	3	0	0	1	0	0	1	0
Click	Noise	7	2	6	12	22	21	33	20	26	22	29	18	25		0	0	0	6	0	4	5	0	0	3	1	0
Click	Noise	8	1	8	4	7	18	18	21	34	22	22	19	13		0	0	0	0	0	0	4	0	10	0	1	0
Noise	Click	9	0	1	4	3	18	28	36	25	53	34	27	23		0	0	0	0	0	0	0	0	0	0	0	4
Click	Noise	10	0	2	6	6	0	4	5	16	11	23	17	23		0	0	1	1	0	0	0	0	0	0	11	0
Click	Noise	11	3	13	17	8	26	32	31	35	44	50	35	41		0	1	1	10	0	0	4	4	7	6	6	8
Click	Noise	13	0	0	0	4	1	8	5	8	23	15	19	16		0	0	0	19	0	0	0	0	0	0	3	1
Noise	Click	14	1	1	2	7	18	31	28	19	17	34	40	50		0	0	0	0	0	0	0	1	2	0	12	8
Noise	Click	15	1	5	6	8	17	39	41	49	42	31	34	48		1	0	1	0	2	0	0	2	0	0	1	1
Total port entries (supplementary figure 3c)
			Alcohol Context													Neutral context
			Session													Session
CS	NS	ID	1	2	3	4	5	6	7	8	9	10	11	12		1	2	3	4	5	6	7	8	9	10	11	12
Noise	Click	1	62	76	126	180	224	164	209	250	168	185	196	228		12	15	20	17	6	19	21	2	0	2	14	5
Click	Noise	2	145	163	104	66	48	53	23	102	49	45	33	53		38	11	18	17	2	0	1	3	3	0	0	10
Noise	Click	3	70	113	84	81	54	98	111	75	87	43	74	106		17	20	16	18	9	12	9	0	4	2	0	12
Noise	Click	5	63	72	70	36	64	59	44	117	163	37	150	49		19	21	23	28	22	10	32	4	49	11	10	1
Click	Noise	6	102	195	340	271	245	94	117	100	175	96	9	161		11	43	95	80	52	39	66	24	22	14	15	17
Click	Noise	7	155	133	202	174	93	216	130	85	114	127	64	105		23	100	14	65	7	21	14	4	2	4	29	11
Click	Noise	8	37	52	84	90	79	146	91	101	79	117	92	163		4	11	15	11	6	10	14	13	16	3	25	13
Noise	Click	9	64	67	65	73	80	82	110	51	105	61	56	58		10	20	17	16	11	1	1	4	2	0	11	12
Click	Noise	10	36	112	65	84	74	37	40	54	49	74	62	117		31	38	36	30	12	14	13	6	3	13	27	7
Click	Noise	11	147	209	150	134	135	131	116	126	144	157	120	121		27	71	93	64	9	18	69	20	25	19	47	33
Click	Noise	12	44	51	91	98	106	122	86	63	70	109	146	121		7	3	5	10	1	4	1	54	55	2	37	21
Noise	Click	13	28	32	55	33	26	73	22	52	64	60	34	55		4	3	5	31	9	2	1	0	1	0	5	8
Noise	Click	15	60	50	52	43	56	62	123	121	136	71	49	102		20	7	12	2	5	6	8	15	5	11	7	5

## Sheet: Exp. 3 Test
Experiment 3 Port entries during test (figure 2d, supplementary figure 6b)
		Neutral context seeking tests (figure 2d and supplementary figure 6b)
			Vehicle			CNO (10 mg/kg)			Clozapine (.1 mg/kg)
CS	NS	ID	PreCS	CS	NonCS	PreCS	CS	NonCS	PreCS	CS	NonCS
Noise	Click	1	0	31	9	0	24	38	0	9	2
Click	Noise	2	0	4	1	0	7	7	0	1	0
Noise	Click	3	0	0	0	0	25	25	0	48	26
Noise	Click	5	0	18	11	0	15	1	0	10	9
Click	Noise	6	0	12	7	0	17	17	4	11	17
Click	Noise	7	0	19	17	16	17	121	0	17	6
Click	Noise	8	0	11	24	0	10	1	0	25	25
Noise	Click	9	0	14	7	0	2	21	0	15	7
Click	Noise	10	1	10	14	1	18	16	0	8	10
Click	Noise	11	3	18	33	1	15	18	1	22	44
Click	Noise	13	0	10	16	0	12	51	0	7	10
Noise	Click	14	0	31	8	0	16	9	0	49	21
Noise	Click	15	0	21	18	0	32	16	0	19	14

[truncated: 12 more sheets: Exp. 4 Training, Exp. 4 Test, Exp 5. Test, Exp. 6 Alcohol Consumption, Exp. 6 Training, Exp. 6 Test, Exp. 7 Alcohol Consumption, Exp. 7 Training, Exp. 7 Test, Exp. 8, Exp. 9, Exp. 10]
